# Supplementary material for: Computational Modeling of C-Terminal Tails to Predict the Calcium-Dependent Secretion of Endoplasmic Reticulum Resident Proteins
Source: Front Chem. 2021 Jun 29;9:689608. doi: 10.3389/fchem.2021.689608 (PMC8276033; doi:10.3389/fchem.2021.689608)
Supplement: Supplementary file 3 [file Table3.XLSX]

## Sheet: Figure 1 Raw Data
Figure 1
CALCULATIONS: Ratio of extracellular (media) to intracellular (lysates) Gluc. Find the average extra/intra ratio for vehicle (DMSO). Calculate the extra/intra Tg relative to vehicle.
Experiment 1
Extracellular Gluc in Veh media	1	2	3	4	5	6	7	8	9	10	11	12		Extracellular Gluc in Tg media	1	2	3	4	5	6	7	8	9	10	11	12
TAEKDEL	23467	14839	15920	21230	18481	29686	28381	37796	42169	24319	17941	35062		TAEKDEL	35602	40194	46695	59953	58010	41549	2420	48719	43374	2518	44766	70392
TAEKDAL	204271	196311	210066	229465	229191	220336	244989	231973	274284	217184	175986	246755		TAEKDAL	150372	174743	123902	198945	238454	182348	92665	174691	147508	7266	175297	276078
AAEKDEL	17956	15768	18389	15236	18507	24383	16119	20632	19455	21537	15738	31216		AAEKDEL	26325	38775	45297	46788	44751	33205	17457	37492	35511	3587	35866	63286
TAAKDEL	8510	8295	10658	9306	11058	9064	13678	9743	7105	10378	5334	17065		TAAKDEL	16586	13107	18025	29287	17384	19225	2831	18331	17801	10154	16633	36353
TAEADEL	117301	143147	142246	147103	161998	155211	150714	168533	143531	136096	117930	206326		TAEADEL	142339	163845	192272	189841	211149	171158	94164	162909	170565	13113	192226	320656
TAEKAEL	19314	14727	29711	13967	12703	24659	14658	20595	19050	21711	22790	29033		TAEKAEL	35258	37782	28252	46283	46843	29333	25565	38564	33785	1841	39310	43836
TAEKDEA	310193	213370	245051	291538	311177	292502	280268	340245	295257	236870	266696	431230		TAEKDEA	213509	201897	225183	182467	216851	67775	89002	247710	245187	5936	224100	388176
H														H
Intracellular Gluc in Veh lysates	1	2	3	4	5	6	7	8	9	10	11	12		Intracellular Gluc in Tg lysates	1	2	3	4	5	6	7	8	9	10	11	12
TAEKDEL	24256	20757	24528	26197	26492	29383	35559	36227	37494	25400	23655	36106		TAEKDEL	11343	17528	15697	20292	21387	16004	344	15154	14613	280	18209	25088
TAEKDAL	1223	1221	1317	1453	1647	1319	1403	1572	1585	1462	1290	1833		TAEKDAL	840	1184	702	1090	1294	1002	680	985	783	167	952	1454
AAEKDEL	17495	17085	18340	16770	18118	15179	17472	19743	21076	19732	16067	27115		AAEKDEL	11226	10826	11427	11741	12717	12126	6980	11030	11576	1173	12287	19644
TAAKDEL	13332	14035	15910	14602	16907	13959	14452	15161	12532	15083	11094	23496		TAAKDEL	9649	9200	8049	9834	10513	9748	2144	9591	9470	5040	10199	18749
TAEADEL	9861	11297	10492	11427	12684	9824	10519	13073	12328	11132	9839	17378		TAEADEL	3241	3279	3705	3659	4051	3566	2363	3764	4157	236	3769	8377
TAEKAEL	12672	10538	14070	10435	10665	11788	12611	13420	10962	15526	13840	19816		TAEKAEL	7974	8193	5354	7355	8583	5296	5358	8030	7379	155	8381	9262
TAEKDEA	1351	936	1270	1530	1568	1352	1392	1515	1468	1312	1170	1935		TAEKDEA	879	916	763	833	970	340	473	819	1058	240	1126	1571
H														H
Experiment 2
Extracellular Gluc in Veh media	1	2	3	4	5	6	7	8	9	10	11	12		Extracellular Gluc in Tg media	1	2	3	4	5	6	7	8	9	10	11	12
TAEKDEL	6616	4165	6443	6472	5701	4805	6051	8047	7784	5391	6785	6257		TAEKDEL	23653	14572	15710	15467	17637	18537	17310	13657	15654	16574	19845	16604
TAEKDAL	104523	93726	88202	98209	103207	110724	85266	80146	99290	96565	107762	115817		TAEKDAL	81810	71278	81771	87870	92335	102714	88166	84841	82911	94047	104094	106361
AAEKDEL	8992	8672	7695	5510	8351	10630	5256	10058	13095	4841	6634	9255		AAEKDEL	18368	17961	16141	17922	21694	15601	18752	12524	13749	19165	17739	21059
TAAKDEL	4519	4201	4223	4407	4859	4746	3370	5156	3743	3741	4792	4099		TAAKDEL	9545	7912	9331	9559	8961	9040	8532	8680	9726	9639	12104	10400
TAEADEL	92164	75485	64731	69642	69674	63583	63555	63855	66907	64155	59381	79775		TAEADEL	122213	87833	102003	71106	89823	94506	84457	93615	88769	92989	113438	117589
TAEKAEL	10009	10795	15927	9624	9394	17988	12814	9317	14827	9494	9344	21556		TAEKAEL	36734	24708	24623	24088	29013	29526	30520	27375	23133	33300	35204	28465
TAEKDEA	120366	173869	96121	117661	87349	100914	88850	113274	106704	109446	92372	136389		TAEKDEA	125622	90770	103844	103778	99328	120956	111686	103885	99935	93356	94543	115174
H														H
Intracellular Gluc in Veh lysates	1	2	3	4	5	6	7	8	9	10	11	12		Intracellular Gluc in Tg lysates	1	2	3	4	5	6	7	8	9	10	11	12
TAEKDEL	8609	8742	7334	8980	8628	8032	10962	10376	9540	8532	10029	9440		TAEKDEL	6207	6572	6438	6362	7995	7799	6544	6188	6070	7108	8790	7675
TAEKDAL	555	858	626	606	581	677	558	591	574	724	823	637		TAEKDAL	500	644	611	599	588	733	580	617	576	681	686	621
AAEKDEL	9110	8882	6421	8974	10025	10644	7631	11300	10174	7243	9709	11162		AAEKDEL	6191	6063	6335	6796	7251	6608	6051	5987	5914	8536	7296	7823
TAAKDEL	5127	4899	4148	4143	4537	4348	3246	5138	4117	4332	5068	8354		TAAKDEL	3712	3464	3638	3548	3665	3826	3550	3814	3396	5217	4922	5064
TAEADEL	6545	7293	5325	5599	6065	4559	4882	5306	4924	5524	4985	5820		TAEADEL	1960	1604	2058	1584	2053	1910	1723	2003	2263	2308	2030	2379
TAEKAEL	6476	5785	6353	6219	6131	5139	5515	5589	5561	6175	6232	8096		TAEKAEL	5278	3382	4126	4233	5166	4997	4635	6190	3842	5749	4453	4715
TAEKDEA	480	734	465	602	424	560	549	660	684	582	524	564		TAEKDEA	539	457	650	521	666	551	587	444	498	571	368	548
H														H
Experiment 3
Extracellular Gluc in Veh media	1	2	3	4	5	6	7	8	9	10	11	12		Extracellular Gluc in Tg media	1	2	3	4	5	6	7	8	9	10	11	12
7003	14680	15891	27661	17519	17627	19644	16815	20155	19457	15851	22724	26447		TAEKDEL	47192	39462	48250	53876	51149	48542	47561	45592	54701	41521	47356	58582
7103	149056	204669	232421	247565	276853	151440	232869	222153	240381	208665	210280	239673		TAEKDAL	169411	166668	227118	167273	242495	182282	207131	206141	173422	203361	173218	274294
7109	13396	24289	20644	19163	27117	35015	39008	16135	20903	26174	28325	26256		AAEKDEL	41815	42856	42909	49100	56342	42307	47731	51128	45070	58739	38710	58996
7110	6461	6095	5607	5541	9713	9681	9999	7570	8330	6793	9486	12549		TAAKDEL	15510	15199	11782	18083	29494	20225	24253	14193	16875	17132	19913	22220
7111	57989	47874	54125	51098	60498	52833	53155	48881	42735	58246	46641	61789		TAEADEL	60466	60960	68460	64897	69834	64687	63497	63542	73191	77439	55837	60092
7112	10859	15229	10633	10895	12139	22713	16062	19663	15687	14703	15393	15656		TAEKAEL	28628	31617	38813	42025	24701	25039	31116	39524	38160	31835	27168	29876
7113	212738	179206	211948	213302	181210	242019	210202	164065	221759	158878	199378	232997		TAEKDEA	170877	171319	155675	169064	183915	154670	207771	175116	184390	147722	147444	192598
H														H
Intracellular Gluc in Veh lysates	1	2	3	4	5	6	7	8	9	10	11	12		Intracellular Gluc in Tg lysates	1	2	3	4	5	6	7	8	9	10	11	12
TAEKDEL	18662	16311	20158	17835	19863	17924	25799	25617	21594	20497	23924	22635		TAEKDEL	13109	13037	12063	14058	16498	12830	14981	11397	13377	12955	13834	14360
TAEKDAL	888	1401	1285	1358	1623	767	1153	1162	1219	1071	1446	1302		TAEKDAL	803	1050	1014	980	1458	981	1027	927	947	1104	928	1300
AAEKDEL	12437	18449	16108	14864	23179	21045	22103	16217	17757	18084	18274	20884		AAEKDEL	12635	12378	13714	12756	16684	11245	14058	13384	10614	14126	13208	14574
TAAKDEL	8568	11779	8550	11741	12202	11724	12182	8949	10933	11538	11257	12777		TAAKDEL	7515	7686	6739	7574	11075	6864	8517	6659	6677	8704	7933	10367
TAEADEL	3638	4043	3831	3423	4173	3511	4132	3695	3291	4429	3876	4101		TAEADEL	1332	1658	1614	1694	1778	1583	1546	1377	1324	1841	1368	1089
TAEKAEL	6570	8947	7034	7820	8490	10017	9575	9572	8173	7515	9362	8191		TAEKAEL	5120	5863	6828	6331	4006	4721	5216	6055	6100	6126	4627	4684
TAEKDEA	622	754	751	779	721	958	814	666	1051	848	733	990		TAEKDEA	596	629	590	648	789	707	884	669	836	750	664	633
H														H

## Sheet: Figure 1 Calculations
Figure 1
CALCULATIONS: Ratio of extracellular (media) to intracellular (lysates) Gluc. Find the average extra/intra ratio for vehicle (DMSO). Calculate the extra/intra ratio relative to the average vehicle extra/intra.
Experiment 1																														Experiment 2
Extracellular Gluc in Veh media	1	2	3	4	5	6	7	8	9	10	11	12		Extracellular Gluc in Tg media	1	2	3	4	5	6	7	8	9	10	11	12				Extracellular Gluc in Veh media	1	2	3	4	5	6	7	8	9	10	11	12		Extracellular Gluc in Tg media	1	2	3	4	5
TAEKDEL	23467	14839	15920	21230	18481	29686	28381	37796	42169	24319	17941	35062		TAEKDEL	35602	40194	46695	59953	58010	41549	2420	48719	43374	2518	44766	70392				TAEKDEL	6616	4165	6443	6472	5701	4805	6051	8047	7784	5391	6785	6257		TAEKDEL	23653	14572	15710	15467	17637
TAEKDAL	204271	196311	210066	229465	229191	220336	244989	231973	274284	217184	175986	246755		TAEKDAL	150372	174743	123902	198945	238454	182348	92665	174691	147508	7266	175297	276078				TAEKDAL	104523	93726	88202	98209	103207	110724	85266	80146	99290	96565	107762	115817		TAEKDAL	81810	71278	81771	87870	92335
AAEKDEL	17956	15768	18389	15236	18507	24383	16119	20632	19455	21537	15738	31216		AAEKDEL	26325	38775	45297	46788	44751	33205	17457	37492	35511	3587	35866	63286				AAEKDEL	8992	8672	7695	5510	8351	10630	5256	10058	13095	4841	6634	9255		AAEKDEL	18368	17961	16141	17922	21694
TAAKDEL	8510	8295	10658	9306	11058	9064	13678	9743	7105	10378	5334	17065		TAAKDEL	16586	13107	18025	29287	17384	19225	2831	18331	17801	10154	16633	36353				TAAKDEL	4519	4201	4223	4407	4859	4746	3370	5156	3743	3741	4792	4099		TAAKDEL	9545	7912	9331	9559	8961
TAEADEL	117301	143147	142246	147103	161998	155211	150714	168533	143531	136096	117930	206326		TAEADEL	142339	163845	192272	189841	211149	171158	94164	162909	170565	13113	192226	320656				TAEADEL	92164	75485	64731	69642	69674	63583	63555	63855	66907	64155	59381	79775		TAEADEL	122213	87833	102003	71106	89823
TAEKAEL	19314	14727	29711	13967	12703	24659	14658	20595	19050	21711	22790	29033		TAEKAEL	35258	37782	28252	46283	46843	29333	25565	38564	33785	1841	39310	43836				TAEKAEL	10009	10795	15927	9624	9394	17988	12814	9317	14827	9494	9344	21556		TAEKAEL	36734	24708	24623	24088	29013
TAEKDEA	310193	213370	245051	291538	311177	292502	280268	340245	295257	236870	266696	431230		TAEKDEA	213509	201897	225183	182467	216851	67775	89002	247710	245187	5936	224100	388176				TAEKDEA	120366	173869	96121	117661	87349	100914	88850	113274	106704	109446	92372	136389		TAEKDEA	125622	90770	103844	103778	99328
H														H																H														H
Intracellular Gluc in Veh lysates	1	2	3	4	5	6	7	8	9	10	11	12		Intracellular Gluc in Tg lysates	1	2	3	4	5	6	7	8	9	10	11	12				Intracellular Gluc in Veh lysates	1	2	3	4	5	6	7	8	9	10	11	12		Intracellular Gluc in Tg lysates	1	2	3	4	5
TAEKDEL	24256	20757	24528	26197	26492	29383	35559	36227	37494	25400	23655	36106		TAEKDEL	11343	17528	15697	20292	21387	16004	344	15154	14613	280	18209	25088				TAEKDEL	8609	8742	7334	8980	8628	8032	10962	10376	9540	8532	10029	9440		TAEKDEL	6207	6572	6438	6362	7995
TAEKDAL	1223	1221	1317	1453	1647	1319	1403	1572	1585	1462	1290	1833		TAEKDAL	840	1184	702	1090	1294	1002	680	985	783	167	952	1454				TAEKDAL	555	858	626	606	581	677	558	591	574	724	823	637		TAEKDAL	500	644	611	599	588
AAEKDEL	17495	17085	18340	16770	18118	15179	17472	19743	21076	19732	16067	27115		AAEKDEL	11226	10826	11427	11741	12717	12126	6980	11030	11576	1173	12287	19644				AAEKDEL	9110	8882	6421	8974	10025	10644	7631	11300	10174	7243	9709	11162		AAEKDEL	6191	6063	6335	6796	7251
TAAKDEL	13332	14035	15910	14602	16907	13959	14452	15161	12532	15083	11094	23496		TAAKDEL	9649	9200	8049	9834	10513	9748	2144	9591	9470	5040	10199	18749				TAAKDEL	5127	4899	4148	4143	4537	4348	3246	5138	4117	4332	5068	8354		TAAKDEL	3712	3464	3638	3548	3665
TAEADEL	9861	11297	10492	11427	12684	9824	10519	13073	12328	11132	9839	17378		TAEADEL	3241	3279	3705	3659	4051	3566	2363	3764	4157	236	3769	8377				TAEADEL	6545	7293	5325	5599	6065	4559	4882	5306	4924	5524	4985	5820		TAEADEL	1960	1604	2058	1584	2053
TAEKAEL	12672	10538	14070	10435	10665	11788	12611	13420	10962	15526	13840	19816		TAEKAEL	7974	8193	5354	7355	8583	5296	5358	8030	7379	155	8381	9262				TAEKAEL	6476	5785	6353	6219	6131	5139	5515	5589	5561	6175	6232	8096		TAEKAEL	5278	3382	4126	4233	5166
TAEKDEA	1351	936	1270	1530	1568	1352	1392	1515	1468	1312	1170	1935		TAEKDEA	879	916	763	833	970	340	473	819	1058	240	1126	1571				TAEKDEA	480	734	465	602	424	560	549	660	684	582	524	564		TAEKDEA	539	457	650	521	666
H														H																H														H
Calculate the secretion index by finding the ratio of extracellular/intracellular GLuc																														Calculate the secretion index by finding the ration of extracellular/intracellular GLuc
Veh Secretion Index	1	2	3	4	5	6	7	8	9	10	11	12		Tg Secretion Index	1	2	3	4	5	6	7	8	9	10	11	12				Veh Secretion Index	1	2	3	4	5	6	7	8	9	10	11	12		Tg Secretion Index	1	2	3	4	5
TAEKDEL	0.967472	0.714891	0.649054	0.810398	0.697607	1.01031	0.798138	1.04331	1.12469	0.957441	0.758444	0.971085		TAEKDEL	3.13868	2.29313	2.97477	2.95451	2.7124	2.59616	7.03488	3.21493	2.96818	8.99286	2.45845	2.8058				TAEKDEL	0.768498	0.476436	0.878511	0.720713	0.660756	0.598232	0.551998	0.77554	0.815933	0.631857	0.676538	0.662818		TAEKDEL	3.8107	2.21729	2.4402	2.43115	2.206
TAEKDAL	167.025	160.779	159.503	157.925	139.157	167.048	174.618	147.566	173.05	148.553	136.423	134.618		TAEKDAL	179.014	147.587	176.499	182.518	184.277	181.984	136.272	177.351	188.388	43.509	184.136	189.875				TAEKDAL	188.33	109.238	140.898	162.061	177.637	163.551	152.806	135.611	172.979	133.377	130.938	181.816		TAEKDAL	163.62	110.68	133.831	146.694	157.032
AAEKDEL	1.02635	0.922915	1.00267	0.908527	1.02147	1.60636	0.922562	1.04503	0.923088	1.09148	0.979523	1.15124		AAEKDEL	2.345	3.58166	3.96403	3.98501	3.51899	2.73833	2.501	3.39909	3.06764	3.05797	2.91902	3.22165				AAEKDEL	0.987047	0.976357	1.19841	0.613996	0.833017	0.998685	0.688769	0.890088	1.2871	0.668369	0.683284	0.829152		AAEKDEL	2.96689	2.96239	2.54791	2.63714	2.99186
TAAKDEL	0.638314	0.591022	0.669893	0.63731	0.654049	0.64933	0.946443	0.642636	0.566949	0.688059	0.4808	0.726294		TAAKDEL	1.71893	1.42467	2.23941	2.97814	1.65357	1.9722	1.32043	1.91127	1.87973	2.01468	1.63085	1.93893				TAAKDEL	0.881412	0.857522	1.01808	1.06372	1.07097	1.09154	1.0382	1.0035	0.909157	0.863573	0.945541	0.490663		TAAKDEL	2.57139	2.28406	2.56487	2.69419	2.44502
TAEADEL	11.8954	12.6712	13.5576	12.8733	12.7718	15.7992	14.3278	12.8917	11.6427	12.2257	11.986	11.8728		TAEADEL	43.9182	49.968	51.8953	51.8833	52.1227	47.9972	39.8493	43.2808	41.0308	55.5636	51.0019	38.2781				TAEADEL	14.0816	10.3503	12.1561	12.4383	11.4879	13.9467	13.0182	12.0345	13.5879	11.6139	11.9119	13.707		TAEADEL	62.3536	54.7587	49.5641	44.8902	43.7521
TAEKAEL	1.52415	1.39751	2.11166	1.33848	1.19109	2.09187	1.16232	1.53465	1.73782	1.39836	1.64668	1.46513		TAEKAEL	4.42162	4.6115	5.2768	6.29273	5.45765	5.53871	4.77137	4.80249	4.57853	11.8774	4.69037	4.73289				TAEKAEL	1.54555	1.86603	2.507	1.54752	1.53221	3.50029	2.32348	1.66702	2.66625	1.53749	1.49936	2.66255		TAEKAEL	6.95983	7.30574	5.96777	5.69053	5.61614
TAEKDEA	229.603	227.959	192.954	190.548	198.455	216.348	201.342	224.584	201.129	180.541	227.945	222.858		TAEKDEA	242.9	220.412	295.128	219.048	223.558	199.338	188.165	302.454	231.746	24.7333	199.023	247.088				TAEKDEA	250.762	236.879	206.712	195.45	206.012	180.204	161.84	171.627	156	188.052	176.282	241.824		TAEKDEA	233.065	198.621	159.76	199.19	149.141
Calculate the average vehicle secretion index by averaging the secretion index from the 12 vehicle wells.																														Calculate the average vehicle secretion index by averaging the secretion index from the 12 vehicle wells.
Veh Secretion Index	AVERAGE																													Veh Secretion Index	AVERAGE
TAEKDEL	0.875237																													TAEKDEL	0.684819
TAEKDAL	155.522																													TAEKDAL	154.103
AAEKDEL	1.0501																													AAEKDEL	0.887857
TAAKDEL	0.657592																													TAAKDEL	0.936157
TAEADEL	12.8763																													TAEADEL	12.5279
TAEKAEL	1.54998																													TAEKAEL	2.07123
TAEKDEA	209.522																													TAEKDEA	197.637
Calculate the secretion index relative to the average vechile secretion index.																														Calculate the secretion index relative to the average vechile secretion index.
Veh Secretion Index relative to veh	1	2	3	4	5	6	7	8	9	10	11	12		Tg Secretion Index relative to veh	1	2	3	4	5	6	7	8	9	10	11	12				Veh Secretion Index relative to veh	1	2	3	4	5	6	7	8	9	10	11	12		Tg Secretion Index relative to veh	1	2	3	4	5
TAEKDEL	1.10538	0.816798	0.741576	0.925919	0.797049	1.15433	0.911911	1.19203	1.28501	1.09392	0.866559	1.10951		TAEKDEL	3.58609	2.62001	3.39882	3.37567	3.09904	2.96624	8.03769	3.67321	3.39129	10.2748	2.8089	3.20577				TAEKDEL	1.12219	0.69571	1.28284	1.05241	0.964862	0.873562	0.806049	1.13247	1.19146	0.922662	0.987908	0.967873		TAEKDEL	5.56453	3.23777	3.56328	3.55007	3.22129
TAEKDAL	1.07396	1.0338	1.0256	1.01545	0.894772	1.07411	1.12279	0.94884	1.1127	0.955188	0.877196	0.865589		TAEKDAL	1.15105	0.948978	1.13488	1.17359	1.18489	1.17015	0.876224	1.14036	1.21133	0.279761	1.18398	1.22089				TAEKDAL	1.2221	0.70886	0.914306	1.05164	1.15271	1.06131	0.991583	0.879998	1.12249	0.865503	0.849676	1.17983		TAEKDAL	1.06175	0.718219	0.868452	0.951922	1.01901
AAEKDEL	0.977382	0.878881	0.954833	0.86518	0.972735	1.52972	0.878545	0.995169	0.879046	1.0394	0.932789	1.09632		AAEKDEL	2.23312	3.41077	3.7749	3.79488	3.35109	2.60768	2.38168	3.23692	2.92128	2.91207	2.77975	3.06794				AAEKDEL	1.11172	1.09968	1.34978	0.691548	0.938234	1.12483	0.775766	1.00251	1.44968	0.75279	0.769588	0.933881		AAEKDEL	3.34163	3.33657	2.86973	2.97023	3.36976
TAAKDEL	0.970684	0.898768	1.01871	0.969158	0.994612	0.987437	1.43926	0.977257	0.862159	1.04633	0.731154	1.10448		TAAKDEL	2.61398	2.1665	3.40547	4.52885	2.51459	2.99912	2.00798	2.90647	2.8585	3.06373	2.48003	2.94853				TAAKDEL	0.941522	0.916002	1.08751	1.13626	1.14401	1.16598	1.109	1.07194	0.971159	0.922466	1.01002	0.524125		TAAKDEL	2.74675	2.43983	2.73979	2.87793	2.61176
TAEADEL	0.923828	0.984077	1.05291	0.999769	0.99189	1.227	1.11273	1.0012	0.904197	0.949472	0.930858	0.922071		TAEADEL	3.41079	3.88063	4.03031	4.02938	4.04797	3.72757	3.09479	3.36129	3.18655	4.31519	3.96092	2.97277				TAEADEL	1.12402	0.826185	0.970322	0.99285	0.916986	1.11325	1.03914	0.960618	1.08462	0.927043	0.950835	1.09412		TAEADEL	4.97719	4.37096	3.95631	3.58322	3.49238
TAEKAEL	0.983336	0.901635	1.36238	0.863546	0.768458	1.34962	0.749894	0.990112	1.12119	0.902184	1.06239	0.945259		TAEKAEL	2.8527	2.9752	3.40444	4.05988	3.52112	3.57341	3.07835	3.09843	2.95394	7.66297	3.02609	3.05352				TAEKAEL	0.7462	0.90093	1.21039	0.747148	0.73976	1.68996	1.12179	0.804848	1.28728	0.742308	0.723897	1.28549		TAEKAEL	3.36024	3.52725	2.88127	2.74741	2.7115
TAEKDEA	1.09584	1.088	0.920922	0.90944	0.947178	1.03258	0.960958	1.07189	0.959941	0.861681	1.08793	1.06365		TAEKDEA	1.1593	1.05197	1.40858	1.04547	1.06699	0.951395	0.898067	1.44354	1.10607	0.118046	0.949891	1.1793				TAEKDEA	1.2688	1.19855	1.04592	0.988935	1.04237	0.911791	0.818874	0.868396	0.789326	0.9515	0.891951	1.22358		TAEKDEA	1.17926	1.00498	0.808351	1.00786	0.754622
[truncated: 33 more columns]

## Sheet: Figure 4 Raw Data
Figure 4
CALCULATIONS: Ratio of extracellular (media) to intracellular (lysates) Gluc. Find the average extra/intra ratio for vehicle (DMSO). Calculate the extra/intra Tg relative to vehicle.
Experiment 1
Extracellular Gluc in media	LV-EMPTY						LV-KDELR2
A	Veh	Tg	Veh	Tg	Veh	Tg	Veh	Tg	Veh	Tg	Veh	Tg
TAEKDEL	954	15486	6489	14079	1584	19719	6134	8931	5312	4807	4508	6545
	5670	4656	10059	9030	4714	5691	6071	7985	5602	7412	4221	5734
LIGSLEL	28511	21798	13147	33579	16324	24446	21354	20211	12485	15532	16208	13413
	32716	33428	12561	21427	31573	31099	21104	17980	14097	15440	20436	17635
CIHSPDL	4091	8115	2566	8787	3521	6367	5458	5434	5540	5723	4490	4788
	4065	11741	3326	9284	6491	6622	5044	7169	2974	4937	4215	4219
H
Intracellular Gluc in lysates	LV-EMPTY						LV-KDELR2
A	Veh	Tg	Veh	Tg	Veh	Tg	Veh	Tg	Veh	Tg	Veh	Tg
TAEKDEL	451	1769	1669	1391	1916	1091	3047	1321	1471	1070	1218	2133
	1235	925	2835	1060	1300	679	2773	1413	1900	1118	2243	1440
LIGSLEL	2654	672	2307	1449	3213	695	2325	1406	2698	1414	2152	1249
	3842	731	1696	1354	4752	829	2663	1009	1570	1129	3295	1572
CIHSPDL	1212	391	992	418	1070	260	1365	468	1729	757	1634	491
	1524	509	945	449	1009	349	1217	636	1006	585	803	497
H
Experiment 2
Extracellular Gluc in media			LV-EMPTY				LV-KDELR2
A			Veh	Tg	Veh	Tg	Veh	Tg	Veh	Tg
TAEKDEL			2366	5777	4505	5161	2410	6521	2852	6157
			4746	9179	1962	10368	17270	5642	3685	5402
LIGSLEL			12961	17505	19300	15230	11565	27732	25611	21935
			9793	12255	13633	21191	14515	22014	14228	27065
CIHSPDL			3597	8944	5799	11249	3604	9181	7993	10820
			3359	14131	4916	10743	2949	9978	5800	7484
H
Intracellular Gluc in lysates			LV-EMPTY				LV-KDELR2
A			Veh	Tg	Veh	Tg	Veh	Tg	Veh	Tg
7034			1171	906	1798	908	1598	1046	1650	1084
			1551	1011	1680	1435	4454	869	2186	1715
7091			1118	708	1772	784	1633	988	2015	1031
			1316	744	1491	860	1610	849	1502	1066
7092			921	572	1199	512	794	512	1488	900
			739	640	1461	1047	843	567	1283	709
H
Experiment 3
Extracellular Gluc in media			LV-EMPTY				LV-KDELR2
A			Veh	Tg	Veh	Tg	Veh	Tg	Veh	Tg
TAEKDEL			7975	6777	4515	7315	3637	5222	4226	7369
			3435	14889	4148	10762	2857	6971	6436	8126
LIGSLEL			8978	18518	7151	20673	17826	12738	12467	16566
			17932	29802	6207	20710	12859	14840	8859	15570
CIHSPDL			4145	10910	2804	8051	6133	9423	6770	11286
			4081	13391	4378	11291	9510	10402	4525	9700
H
Intracellular Gluc in lysates			LV-EMPTY				LV-KDELR2
A			Veh	Tg	Veh	Tg	Veh	Tg	Veh	Tg
7034			1361	724	1360	883	1149	844	1480	1218
			2116	1063	1200	1093	805	854	1559	1163
7091			1114	674	1363	761	1880	866	1906	974
			2062	1050	1442	1050	1811	932	1668	1141
7092			1247	727	964	872	1523	780	1188	842
			1591	941	1110	639	1740	576	1289	560
H

## Sheet: Figure 4 Calculations
Figure 4
CALCULATIONS: Ratio of extracellular (media) to intracellular (lysates) Gluc. Find the average extra/intra ratio for vehicle (DMSO). Calculate the extra/intra Tg relative to vehicle.
Experiment 1																Experiment 2												Experiment 3
Extracellular Gluc in media	LV-EMPTY						LV-KDELR2									Extracellular Gluc in media	LV-EMPTY				LV-KDELR2							Extracellular Gluc in media	LV-EMPTY				LV-KDELR2
A	Veh	Tg	Veh	Tg	Veh	Tg	Veh	Tg	Veh	Tg	Veh	Tg				A	Veh	Tg	Veh	Tg	Veh	Tg	Veh	Tg				A	Veh	Tg	Veh	Tg	Veh	Tg	Veh	Tg
TAEKDEL	954	15486	6489	14079	1584	19719	6134	8931	5312	4807	4508	6545				TAEKDEL	2366	5777	4505	5161	2410	6521	2852	6157				TAEKDEL	7975	6777	4515	7315	3637	5222	4226	7369
	5670	4656	10059	9030	4714	5691	6071	7985	5602	7412	4221	5734					4746	9179	1962	10368	17270	5642	3685	5402					3435	14889	4148	10762	2857	6971	6436	8126
LIGSLEL	28511	21798	13147	33579	16324	24446	21354	20211	12485	15532	16208	13413				LIGSLEL	12961	17505	19300	15230	11565	27732	25611	21935				LIGSLEL	8978	18518	7151	20673	17826	12738	12467	16566
	32716	33428	12561	21427	31573	31099	21104	17980	14097	15440	20436	17635					9793	12255	13633	21191	14515	22014	14228	27065					17932	29802	6207	20710	12859	14840	8859	15570
CIHSPDL	4091	8115	2566	8787	3521	6367	5458	5434	5540	5723	4490	4788				CIHSPDL	3597	8944	5799	11249	3604	9181	7993	10820				CIHSPDL	4145	10910	2804	8051	6133	9423	6770	11286
	4065	11741	3326	9284	6491	6622	5044	7169	2974	4937	4215	4219					3359	14131	4916	10743	2949	9978	5800	7484					4081	13391	4378	11291	9510	10402	4525	9700
H																H												H
Intracellular Gluc in lysates	LV-EMPTY						LV-KDELR2									Intracellular Gluc in lysates	LV-EMPTY				LV-KDELR2							Intracellular Gluc in lysates	LV-EMPTY				LV-KDELR2
A	Veh	Tg	Veh	Tg	Veh	Tg	Veh	Tg	Veh	Tg	Veh	Tg				A	Veh	Tg	Veh	Tg	Veh	Tg	Veh	Tg				A	Veh	Tg	Veh	Tg	Veh	Tg	Veh	Tg
TAEKDEL	451	1769	1669	1391	1916	1091	3047	1321	1471	1070	1218	2133				TAEKDEL	1171	906	1798	908	1598	1046	1650	1084				TAEKDEL	1361	724	1360	883	1149	844	1480	1218
	1235	925	2835	1060	1300	679	2773	1413	1900	1118	2243	1440					1551	1011	1680	1435	4454	869	2186	1715					2116	1063	1200	1093	805	854	1559	1163
LIGSLEL	2654	672	2307	1449	3213	695	2325	1406	2698	1414	2152	1249				LIGSLEL	1118	708	1772	784	1633	988	2015	1031				LIGSLEL	1114	674	1363	761	1880	866	1906	974
	3842	731	1696	1354	4752	829	2663	1009	1570	1129	3295	1572					1316	744	1491	860	1610	849	1502	1066					2062	1050	1442	1050	1811	932	1668	1141
CIHSPDL	1212	391	992	418	1070	260	1365	468	1729	757	1634	491				CIHSPDL	921	572	1199	512	794	512	1488	900				CIHSPDL	1247	727	964	872	1523	780	1188	842
	1524	509	945	449	1009	349	1217	636	1006	585	803	497					739	640	1461	1047	843	567	1283	709					1591	941	1110	639	1740	576	1289	560
H																H												H
Calculate the secretion index by finding the ratio of extracellular/intracellular GLuc																Calculate the secretion index by finding the ratio of extracellular/intracellular GLuc												Calculate the secretion index by finding the ratio of extracellular/intracellular GLuc
Secretion Index	LV-EMPTY						LV-KDELR2									Secretion Index	LV-EMPTY				LV-KDELR2							Secretion Index	LV-EMPTY				LV-KDELR2
A	Veh	Tg	Veh	Tg	Veh	Tg	Veh	Tg	Veh	Tg	Veh	Tg				A	Veh	Tg	Veh	Tg	Veh	Tg	Veh	Tg				A	Veh	Tg	Veh	Tg	Veh	Tg	Veh	Tg
TAEKDEL	2.1153	8.7541	3.88796	10.1215	0.826722	18.0742	2.01313	6.76079	3.61115	4.49252	3.70115	3.06845				TAEKDEL	2.0205	6.37638	2.50556	5.68392	1.50814	6.23423	1.72848	5.67989				TAEKDEL	5.85966	9.3605	3.31985	8.28426	3.16536	6.1872	2.85541	6.05008
	4.59109	5.03351	3.54815	8.51887	3.62615	8.38144	2.18933	5.6511	2.94842	6.6297	1.88185	3.98194					3.05996	9.07913	1.16786	7.22509	3.87741	6.49252	1.68573	3.14985					1.62335	14.0066	3.45667	9.84629	3.54907	8.16276	4.12829	6.9871
LIGSLEL	10.7427	32.4375	5.69874	23.1739	5.08061	35.1741	9.18452	14.3748	4.6275	10.9844	7.5316	10.739				LIGSLEL	11.593	24.7246	10.8916	19.426	7.08206	28.0688	12.7102	21.2755				LIGSLEL	8.05925	27.4748	5.24652	27.1656	9.48191	14.709	6.54092	17.0082
	8.51536	45.7291	7.40625	15.825	6.64415	37.5139	7.9249	17.8196	8.97898	13.6758	6.20212	11.2182					7.44149	16.4718	9.14353	24.6407	9.01553	25.9293	9.4727	25.3893					8.69641	28.3829	4.30444	19.7238	7.1005	15.9227	5.31115	13.6459
CIHSPDL	3.37541	20.7545	2.58669	21.0215	3.29065	24.4885	3.99853	11.6111	3.20416	7.56011	2.74786	9.75153				CIHSPDL	3.90554	15.6364	4.83653	21.9707	4.53904	17.9316	5.37164	12.0222				CIHSPDL	3.32398	15.0069	2.90871	9.2328	4.02692	12.0808	5.69865	13.4038
	2.66732	23.0668	3.51958	20.6771	6.4331	18.9742	4.14462	11.272	2.95626	8.43932	5.24907	8.48893					4.54533	22.0797	3.36482	10.2607	3.49822	17.5979	4.52065	10.5557					2.56505	14.2306	3.94414	17.6698	5.46552	18.059	3.51047	17.3214
Calculate the average vehicle secretion index by averaging the secretion index from the 6 vehicle wells.																Calculate the average vehicle secretion index by averaging the secretion index from the 4 vehicle wells.												Calculate the average vehicle secretion index by averaging the secretion index from the 4 vehicle wells.
Secretion Index																Secretion Index												Secretion Index
VEH AVERAGE	LV-EMPTY	LV-KDELR2														VEH AVERAGE	LV-EMPTY	LV-KDELR2										VEH AVERAGE	LV-EMPTY	LV-KDELR2
TAEKDEL	3.09923	2.72417														TAEKDEL	2.18847	2.19994										TAEKDEL	3.56488	3.42453
LIGSLEL	7.34796	7.40827														LIGSLEL	9.76742	9.57012										LIGSLEL	6.57665	7.10862
CIHSPDL	3.64546	3.71675														CIHSPDL	4.16305	4.48239										CIHSPDL	3.18547	4.67539
Calculate the secretion index relative to the average vechile secretion index.																Calculate the secretion index relative to the average vechile secretion index.												Calculate the secretion index relative to the average vechile secretion index.
Secretion Index relative to average veh secretion index	LV-EMPTY						LV-KDELR2									Secretion Index relative to average veh secretion index	LV-EMPTY				LV-KDELR2							Secretion Index relative to average veh secretion index	LV-EMPTY				LV-KDELR2
A	Veh	Tg	Veh	Tg	Veh	Tg	Veh	Tg	Veh	Tg	Veh	Tg				A	Veh	Tg	Veh	Tg	Veh	Tg	Veh	Tg				A	Veh	Tg	Veh	Tg	Veh	Tg	Veh	Tg
TAEKDEL	0.682524	2.82461	1.25449	3.26581	0.266751	5.83185	0.738987	2.48178	1.3256	1.64913	1.35863	1.12638				TAEKDEL	0.923246	2.91363	1.14489	2.59721	0.685535	2.83382	0.785696	2.58184				TAEKDEL	1.64372	2.62575	0.931266	2.32385	0.92432	1.80673	0.833809	1.76669
	1.48137	1.62412	1.14485	2.74871	1.17002	2.70436	0.803667	2.07443	1.08232	2.43366	0.690799	1.46171					1.39822	4.14862	0.533641	3.30143	1.76251	2.95123	0.766261	1.43179					0.455372	3.92905	0.969644	2.76203	1.03637	2.38362	1.2055	2.04031
LIGSLEL	1.46199	4.41449	0.775554	3.15379	0.691431	4.78692	1.23977	1.94038	0.62464	1.48273	1.01665	1.4496				LIGSLEL	1.18691	2.53133	1.1151	1.98886	0.740018	2.93297	1.32811	2.22311				LIGSLEL	1.22543	4.17762	0.797749	4.13061	1.33386	2.06918	0.920139	2.39262
	1.15887	6.22338	1.00793	2.15365	0.904217	5.10534	1.06974	2.40537	1.21202	1.84602	0.837189	1.51428					0.761868	1.6864	0.936125	2.52274	0.94205	2.70941	0.989821	2.65298					1.32232	4.3157	0.654503	2.99907	0.998857	2.23992	0.747142	1.91963
CIHSPDL	0.925922	5.69324	0.709566	5.7665	0.902672	6.71752	1.07581	3.124	0.862088	2.03406	0.739317	2.62367				CIHSPDL	0.938142	3.75598	1.16177	5.27754	1.01264	4.00046	1.19839	2.6821				CIHSPDL	1.04348	4.71104	0.913119	2.89841	0.861301	2.58391	1.21886	2.86688
	0.731683	6.32754	0.965468	5.672	1.76469	5.20489	1.11512	3.03276	0.795389	2.27062	1.41227	2.28397					1.09183	5.30372	0.808257	2.46472	0.780437	3.92601	1.00854	2.35493					0.805235	4.46735	1.23817	5.54699	1.169	3.86257	0.750841	3.70481
